# Supplementary material for: Top-down enrichment of oil-degrading microbial consortia reveals functional streamlining and novel degraders
Source: Front Microbiol. 2025 Dec 3;16:1656448. doi: 10.3389/fmicb.2025.1656448 (PMC12711144; doi:10.3389/fmicb.2025.1656448)
Supplement: Supplementary file 12 [file Table_1.xlsx]

## Sheet: Sheet1
Table S1. Metagenomic assembly statistics for the four GT4 biological replicates.
Samples	Raw reads (M)	Raw base(G)	Clean reads (M)	Clean base (Gb)	Contigs	Contigs bases (M)	Unassembled bases (Gb)	ORFs
GT4_1	90.61	136.82	85.46	12.76	48691	157.76	12.6	204021
GT4_2	96.83	146.22	91.61	13.65	84007	154.88	13.49	181595
GT4_3	93.15	140.66	87.74	13.05	64682	160.27	12.89	195316
GT4_4	89.92	135.78	85.77	12.77	80257	176.1	12.59	221207
GT4_average	92.63	139.87	87.65	13.06	69409	162.25	12.9	200535
