# Supplementary material for: Top-down enrichment of oil-degrading microbial consortia reveals functional streamlining and novel degraders
Source: Front Microbiol. 2025 Dec 3;16:1656448. doi: 10.3389/fmicb.2025.1656448 (PMC12711144; doi:10.3389/fmicb.2025.1656448)
Supplement: Supplementary file 13 [file Table_2.xlsx]

## Sheet: Sheet1
Table S2. Key oxygenase genes and affiliated genera involved in the degradation of alkanes and aromatic compounds.
Genus	alkM	ladA	todB	nagAaAb	E1.14.13.7	benA-xylX,benB-xylY,benC-xylZ	catA	catE	dmpB	pcaGH	ligAB	HGD	pht23	cmtAbAcAd
Microbacterium		28		1	30			17	20	8			1
Prauserella						2	3		1	2	3	2	3	1
Nocardia	5	4								1		3
Agromyces		3			5			2	2
Ralstonia	1	1				3	1		1	2		1	1
Microvirga		3						2	2	2		2
Arthrobacter		1			4		1		3	1
Roseomonas		2			1			1		2		1	2
Bradyrhizobium	1	1							1	2		1	1	1
Mesorhizobium						1		2	1	2		1
Prescottella						3	3
Intrasporangium		1					1			2		1
Amycolatopsis						2	1	1						1
Neorhizobium					1			1	1	1
unclassified_f__Nocardiaceae	1									2		1
Mycobacteroides	1	3
Nocardioides					1			1	2
Rhizobium								1	2	1
Leifsonia		2			1				1
Humibacter		4
Pseudactinotalea					1			1	1
Agrococcus					1				2
Ornithinimicrobium								3
Saccharomonospora										2		1
unclassified_f__	3
Pseudonocardiaceae
unclassified_f__Rhizobiaceae										2			1
unclassified_p__Acidobacteria								1				2
Leucobacter		2			1
unclassified_o__		1		1			1
Hyphomicrobiales
Actinotalea		3
Pseudonocardia										1				1
Sphingomonas										1		1
Acrocarpospora													2
Angustibacter												2
Blastococcus										2
Cellulomonas					1			1
Citricoccus					1				1
Marmoricola	1											1
Protaetiibacter								1	1
Rhodovulum						2
Salinibacterium									1	1
unclassified_o__Micrococcales		2
Geodermatophilus					1
unclassified_f__Alcaligenaceae							1
Cellulosimicrobium								1
Agrobacterium	1
Ancylobacter								1
Aquabacterium													1
Burkholderia													1
Candidimonas												1
Cumulibacter							1
Demequina					1
Georgenia									1
Glaciibacter									1
Glutamicibacter										1
Kocuria									1
Maritimibacter														1
Methylobacterium					1
Microterricola									1
Nonomuraea													1
Ornithinicoccus								1
Parapusillimonas												1
Phycicoccus											1
Phytoactinopolyspora										1
Pseudolysinimonas									1
Pseudooceanicola														1
Rathayibacter								1
Rubrobacter								1
Ruegeria						1
Salinicola											1
Spelaeicoccus										1
Terrabacter								1
Trebonia					1
unclassified_c__					1
Actinomycetia
unclassified_f__										1
Holosporaceae
unclassified_f__											1
Intrasporangiaceae
unclassified_f__	1
Kineosporiaceae
unclassified_f__								1
Rhodospirillaceae
unclassified_o__								1
Thermomicrobiales
unclassified_p__					1
Verrucomicrobia
Xylophilus								1
Brachybacterium		1
Dactylosporangium		1
Naasia		1
unclassified_o__			1
Solirubrobacterales
Pusillimonas				1
