# Supplementary material for: Top-down enrichment of oil-degrading microbial consortia reveals functional streamlining and novel degraders
Source: Front Microbiol. 2025 Dec 3;16:1656448. doi: 10.3389/fmicb.2025.1656448 (PMC12711144; doi:10.3389/fmicb.2025.1656448)
Supplement: Supplementary file 14 [file Table_3.xlsx]

## Sheet: Sheet1
Table S3. Quantitative RT-PCR results for key aromatic degradation genes in the GT4 consortia
Name	Sequence (5'-3')	PCR Products	Copies/ng DNA	Ct value
catA	F: CCATCTGCATCGGTGA	250 bp	114 ± 16	31
	R: CGTTCGTTSAGCACCCGGTCGTG
C23O	F: GGTCTGATYGAAATGGAYCGCGA	100 bp	3,264 ± 523	25
	R: CGTTCGTTSAGCACCCGGTCGTG
