# Supplementary material for: Top-down enrichment of oil-degrading microbial consortia reveals functional streamlining and novel degraders
Source: Front Microbiol. 2025 Dec 3;16:1656448. doi: 10.3389/fmicb.2025.1656448 (PMC12711144; doi:10.3389/fmicb.2025.1656448)
Supplement: Supplementary file 15 [file Table_4.xlsx]

## Sheet: Sheet1
Table S4. The completeness and contamination statistics for all MAGs in GT4.
MAG Id	Genome size	Scaffolds Num	Longest scaffold	N50 (scaffolds)	Mean scaffold length	Completeness	Contamination	Quality score	Quality	Taxon
MAG1	2745036	705	16232	4543	3893.67	88.4	0.51	85.85	MQ	g__Ornithinimicrobium_s__Ornithinimicrobium sp003577095
MAG2	3834035	267	72520	21413	14359.7	86.91	1.49	79.46	MQ	g__DASSTJ01_s__Unclassified
MAG3	4488781	58	355412	141331	77392.8	99.21	0.09	98.76	HQ	g__Ancylobacter_s__Ancylobacter dichloromethanicus
MAG4	3565755	59	206693	98068	60436.5	96.64	3.36	79.84	HQ	g__Microbacterium_s__Microbacterium sufflavum
MAG5	3333853	131	109164	34054	25449.3	84.71	9.72	36.11	MQ	g__Microbacterium_s__Microbacterium sp015040615
MAG6	4427540	72	243317	84681	61493.6	92.73	0.1	92.23	HQ	g__Unclassified_s__Unclassified
MAG7	1551272	349	22728	5436	4444.91	59.43	1.34	52.73	MQ	g__Microbacterium_s__Unclassified
MAG8	5093981	61	298004	139813	83507.9	97.93	0.64	94.73	HQ	g__JADLGF01_s__Unclassified
MAG9	4830414	401	70159	17900	12045.9	99.07	0.57	96.22	HQ	g__Pseudoroseomonas_s__Unclassified
MAG10	6101550	46	796903	195454	132642	99.62	0	99.62	HQ	g__Bradyrhizobium_s__Unclassified
MAG11	1693009	81	101923	39351	20901.3	80.37	0.19	79.42	MQ	g__Microbacterium_s__Unclassified
MAG12	1344899	328	54345	4701	4100.3	51.78	1.41	44.73	MQ	g__Microbacterium_s__Unclassified
MAG13	3797913	43	368402	186879	88323.6	97.19	0.62	94.09	HQ	g__DASSTJ01_s__Unclassified
MAG14	5411049	389	89586	20905	13910.1	90.41	1.1	84.91	HQ	g__Prauserella_A_s__Unclassified
MAG15	7223928	88	415846	153242	82090.1	100	4.25	78.75	HQ	g__G016756615_s__Unclassified
MAG16	3162616	40	224905	115639	79065.4	89.16	4.46	66.86	MQ	g__Microbacterium_s__Unclassified
MAG17	2799004	157	103239	24833	17828	85.56	0.64	82.36	MQ	g__Microbacterium_s__Microbacterium sp002313585
MAG18	3740961	60	200788	97956	62349.3	90.66	0	90.66	HQ	g__Pollutimonas_s__Unclassified
MAG19	4766074	345	95622	20756	13814.7	99.85	0	99.85	HQ	g__Prescottella_s__Prescottella equi
MAG20	5346575	49	370272	197761	109114	99.67	0	99.67	HQ	g__Ralstonia_s__Ralstonia sp001078575
MAG21	3730210	68	202157	79311	54856	98.46	0.97	93.61	HQ	g__Pseudactinotalea_s__Unclassified
MAG22	4593733	38	470144	165828	120888	100	2.28	88.6	HQ	g__Sphingomonas_s__Sphingomonas sp005503355
MAG23	3297140	99	138656	50878	33304.4	90.63	1.75	81.88	HQ	g__Microbacterium_s__Unclassified
MAG24	3392756	482	49672	9964	7038.91	86.28	0.75	82.53	MQ	g__Marmoricola_s__Unclassified
MAG25	2963333	109	162151	45772	27186.5	91.43	8.08	51.03	MQ	g__Microbacterium_s__Unclassified
MAG26	827214	31	111125	37629	26684.3	61.97	0.85	57.72	MQ	g__Babela_s__Babela massiliensis
MAG27	4218110	785	28955	6508	5373.39	84.47	4.72	60.87	MQ	g__Pseudactinotalea_s__Unclassified
MAG28	3205675	29	291270	152208	110541	99.99	0.71	96.44	HQ	g__Homoserinibacter_s__Homoserinibacter gongjuensis
MAG29	6274809	209	216044	51128	30023	96.58	1.78	87.68	HQ	g__Prauserella_B_s__Unclassified
MAG30	4226453	120	193306	52763	35220.4	99.93	1.93	90.28	HQ	g__Intrasporangium_s__Unclassified
MAG31	6027475	621	129388	14895	9706.08	82.69	1.23	76.54	MQ	g__Prauserella_B_s__Prauserella_muralis
MAG32	2564466	423	42762	8264	6062.57	64.75	1.03	59.6	MQ	g__Microbacterium_s__Microbacterium schleiferi
MAG33	3498449	92	134632	59315	38026.6	97.81	0	97.81	HQ	g__Cumulibacter_s__Unclassified
MAG34	3564404	135	167147	41610	26403	90.12	1.25	83.87	HQ	g__Microbacterium_s__Unclassified
MAG35	4371039	253	78376	26586	17276.8	98.71	0.22	97.61	HQ	g__Cellulosimicrobium_s__Cellulosimicrobium cellulans
MAG36	3932963	38	375538	158497	103499	97.23	0.23	96.08	HQ	g__JAPUFC01_s__Unclassified
MAG37	2180238	347	34230	8369	6283.11	75.15	1.05	69.9	MQ	g__Microbacterium_s__Unclassified
MAG38	2833589	123	147245	35164	23037.3	82.88	3.61	64.83	MQ	g__Microbacterium_s__Unclassified
MAG39	4119364	68	242342	113349	60578.9	100	1.32	93.4	HQ	g__Marmoricola_s__Unclassified
MAG40	2622474	874	11116	3221	3000.54	75.77	2.61	62.72	MQ	g__Agromyces_s__Unclassified
MAG41	3389386	82	186366	61257	41334	100	4.86	75.7	HQ	g__Microbacterium_s__Microbacterium esteraromaticum
MAG42	2750726	705	44023	4600	3901.74	74.14	2.26	62.84	MQ	g__Marmoricola_s__Unclassified
MAG43	2423026	255	57837	12519	9502.06	73.85	0.73	70.2	MQ	g__Microbacterium_s__Unclassified
MAG44	3418470	16	631421	339465	213654	87.53	0.01	87.48	MQ	g__Pusillimonas_D_s__Unclassified
